# Supplementary material for: Comparison of Exendin-4 and Its Single Amino Acid Substitutions as Parent Peptides for GLP-1 Receptor Imaging Probes
Source: Molecules. 2025 Feb 21;30(5):1011. doi: 10.3390/molecules30051011 (PMC11901735; doi:10.3390/molecules30051011)
Supplement: Supplementary file 1 [file molecules-30-01011-s001.zip]

Archive with 1 entries (1 files):
- molecules-3478820-supplementary.pdf
